# Supplementary material for: Changes in Brain Energy and Membrane Metabolism in Glioblastoma following Chemoradiation
Source: Curr Oncol. 2021 Dec 1;28(6):5041–53. doi: 10.3390/curroncol28060424 (PMC8700426; doi:10.3390/curroncol28060424)
Supplement: Supplementary file 1 [file curroncol-28-00424-s001.zip]

Archive with 1 entries (1 files):
- curroncol-1413552-supplementary.pdf
